# Supplementary material for: Comparative Genomics Analysis and Outer Membrane Vesicle-Mediated Horizontal Antibiotic-Resistance Gene Transfer in Avibacterium paragallinarum
Source: Microbiol Spectr. 2022 Aug 24;10(5):e01379-22. doi: 10.1128/spectrum.01379-22 (PMC9603892; doi:10.1128/spectrum.01379-22)
Supplement: Supplemental file 1 — Data Set S1. Download spectrum.01379-22-s0001.xlsx, XLSX file, 0.01 MB [file spectrum.01379-22-s0001.xlsx]

## Sheet: Sheet1
			Transformed colonies yield obtained on TSA plates under different treatments and their ARG detection by PCR
			1	2	3	4	5	AVG	Frequency
		Control A	5.26*107	4.28*107	6.32*107	4.86*107	3.08*107	4.76*107	100
		Control B	2.45*107	3.67*107	4.45*107	2.31*107	4.82*107	3.54*107	74.37
		Control C	0	0	0	0	0	0	0
		Test 1tet	11	7	9	13	25	13	2.73*10-7
		Test 2amp	14	25	13	18	10	16	4.52*10-7
		Test 3chl	6	12	7	13	7	9	1.74*10-7
		Test 4str	32	19	24	31	34	28	5.42*10-7
